# Supplementary material for: Expression and Prognostic Evaluation of the Receptor Tyrosine Kinase MET in Canine Malignant Melanoma
Source: Vet Sci. 2023 Mar 26;10(4):249. doi: 10.3390/vetsci10040249 (PMC10144085; doi:10.3390/vetsci10040249)
Supplement: Supplementary file 1 [file vetsci-10-00249-s001.zip]

Archive with 1 entries (1 files):
- vetsci-2293192-supplementary.pdf
